# Supplementary material for: Longitudinal study of care needs and behavioural changes in people living with dementia using in-home assessment data
Source: Commun Med (Lond). 2025 Jan 10;5:14. doi: 10.1038/s43856-024-00724-3 (PMC11724125; doi:10.1038/s43856-024-00724-3)
Supplement: Supplementary file 3 — Supplementary Data 1a [file 43856_2024_724_MOESM3_ESM.csv]

	Percentage (%)	Component	Group
0	32.69230769230769	badl_food	Normal
1	3.8461538461538463	badl_eating	Normal
2	19.230769230769234	badl_drink	Normal
3	1.9230769230769231	badl_drinking	Normal
4	7.6923076923076925	badl_dressing	Normal
5	5.769230769230769	badl_hygiene	Normal
6	26.923076923076923	mobility_score	Normal
7	19.230769230769234	orientation_time_score	Normal
8	30.76923076923077	orientation_space_score	Normal
9	13.461538461538462	communication_score	Normal
10	13.461538461538462	telephone_score	Normal
11	26.923076923076923	housework_gardening_score	Normal
12	26.923076923076923	shopping_score	Normal
13	11.538461538461538	finances_score	Normal
14	23.076923076923077	games_hobbies_score	Normal
15	30.76923076923077	transport_score	Normal
16	50.79365079365079	badl_food	Mild
17	11.11111111111111	badl_eating	Mild
18	28.57142857142857	badl_drink	Mild
19	6.349206349206349	badl_drinking	Mild
20	20.634920634920633	badl_dressing	Mild
21	19.047619047619047	badl_hygiene	Mild
22	39.682539682539684	mobility_score	Mild
23	50.79365079365079	orientation_time_score	Mild
24	50.79365079365079	orientation_space_score	Mild
25	15.873015873015872	communication_score	Mild
26	44.44444444444444	telephone_score	Mild
27	63.49206349206349	housework_gardening_score	Mild
28	71.42857142857143	shopping_score	Mild
29	44.44444444444444	finances_score	Mild
30	53.96825396825397	games_hobbies_score	Mild
31	60.317460317460316	transport_score	Mild
32	81.57894736842105	badl_food	Moderate
33	18.421052631578945	badl_eating	Moderate
34	47.368421052631575	badl_drink	Moderate
35	13.157894736842104	badl_drinking	Moderate
36	52.63157894736842	badl_dressing	Moderate
37	44.73684210526316	badl_hygiene	Moderate
38	50.0	mobility_score	Moderate
39	78.94736842105263	orientation_time_score	Moderate
40	81.57894736842105	orientation_space_score	Moderate
41	47.368421052631575	communication_score	Moderate
42	63.1578947368421	telephone_score	Moderate
43	78.94736842105263	housework_gardening_score	Moderate
44	71.05263157894737	shopping_score	Moderate
45	73.68421052631578	finances_score	Moderate
46	76.31578947368422	games_hobbies_score	Moderate
47	71.05263157894737	transport_score	Moderate
48	61.111111111111114	badl_food	Moderately Severe
49	5.555555555555555	badl_eating	Moderately Severe
50	61.111111111111114	badl_drink	Moderately Severe
51	5.555555555555555	badl_drinking	Moderately Severe
52	50.0	badl_dressing	Moderately Severe
53	61.111111111111114	badl_hygiene	Moderately Severe
54	50.0	mobility_score	Moderately Severe
55	88.88888888888889	orientation_time_score	Moderately Severe
56	83.33333333333334	orientation_space_score	Moderately Severe
57	50.0	communication_score	Moderately Severe
58	50.0	telephone_score	Moderately Severe
59	61.111111111111114	housework_gardening_score	Moderately Severe
60	66.66666666666666	shopping_score	Moderately Severe
61	72.22222222222221	finances_score	Moderately Severe
62	66.66666666666666	games_hobbies_score	Moderately Severe
63	66.66666666666666	transport_score	Moderately Severe
64	69.23076923076923	badl_food	Severe
65	61.53846153846154	badl_eating	Severe
66	84.61538461538461	badl_drink	Severe
67	23.076923076923077	badl_drinking	Severe
68	92.3076923076923	badl_dressing	Severe
69	92.3076923076923	badl_hygiene	Severe
70	46.15384615384615	mobility_score	Severe
71	84.61538461538461	orientation_time_score	Severe
72	84.61538461538461	orientation_space_score	Severe
73	69.23076923076923	communication_score	Severe
74	53.84615384615385	telephone_score	Severe
75	69.23076923076923	housework_gardening_score	Severe
76	69.23076923076923	shopping_score	Severe
77	61.53846153846154	finances_score	Severe
78	92.3076923076923	games_hobbies_score	Severe
79	61.53846153846154	transport_score	Severe
