# Supplementary material for: Longitudinal study of care needs and behavioural changes in people living with dementia using in-home assessment data
Source: Commun Med (Lond). 2025 Jan 10;5:14. doi: 10.1038/s43856-024-00724-3 (PMC11724125; doi:10.1038/s43856-024-00724-3)
Supplement: Supplementary file 4 — Supplementary Data 1b [file 43856_2024_724_MOESM4_ESM.csv]

	Percentage (%)	Component	Group
0	5.128205128205128	Delusions	Normal
1	10.256410256410255	Hallucinations	Normal
2	33.33333333333333	Agitation	Normal
3	56.41025641025641	Depression	Normal
4	48.717948717948715	Anxiety	Normal
5	5.128205128205128	Elation	Normal
6	48.717948717948715	Apathy	Normal
7	23.076923076923077	Disinhibition	Normal
8	46.15384615384615	Irritability	Normal
9	12.82051282051282	Motor	Normal
10	30.76923076923077	Sleep	Normal
11	28.205128205128204	Eating	Normal
12	6.666666666666667	Delusions	Mild
13	10.0	Hallucinations	Mild
14	20.0	Agitation	Mild
15	55.00000000000001	Depression	Mild
16	36.666666666666664	Anxiety	Mild
17	8.333333333333332	Elation	Mild
18	55.00000000000001	Apathy	Mild
19	21.666666666666668	Disinhibition	Mild
20	30.0	Irritability	Mild
21	20.0	Motor	Mild
22	33.33333333333333	Sleep	Mild
23	36.666666666666664	Eating	Mild
24	28.947368421052634	Delusions	Moderate
25	15.789473684210526	Hallucinations	Moderate
26	36.84210526315789	Agitation	Moderate
27	50.0	Depression	Moderate
28	52.63157894736842	Anxiety	Moderate
29	10.526315789473683	Elation	Moderate
30	63.1578947368421	Apathy	Moderate
31	31.57894736842105	Disinhibition	Moderate
32	26.31578947368421	Irritability	Moderate
33	39.473684210526315	Motor	Moderate
34	36.84210526315789	Sleep	Moderate
35	57.89473684210527	Eating	Moderate
36	53.333333333333336	Delusions	Moderately Severe
37	46.666666666666664	Hallucinations	Moderately Severe
38	33.33333333333333	Agitation	Moderately Severe
39	73.33333333333333	Depression	Moderately Severe
40	33.33333333333333	Anxiety	Moderately Severe
41	13.333333333333334	Elation	Moderately Severe
42	53.333333333333336	Apathy	Moderately Severe
43	46.666666666666664	Disinhibition	Moderately Severe
44	6.666666666666667	Irritability	Moderately Severe
45	20.0	Motor	Moderately Severe
46	46.666666666666664	Sleep	Moderately Severe
47	46.666666666666664	Eating	Moderately Severe
48	66.66666666666666	Delusions	Severe
49	41.66666666666667	Hallucinations	Severe
50	75.0	Agitation	Severe
51	41.66666666666667	Depression	Severe
52	66.66666666666666	Anxiety	Severe
53	8.333333333333332	Elation	Severe
54	58.333333333333336	Apathy	Severe
55	50.0	Disinhibition	Severe
56	66.66666666666666	Irritability	Severe
57	58.333333333333336	Motor	Severe
58	25.0	Sleep	Severe
59	41.66666666666667	Eating	Severe
