# Supplementary material for: Longitudinal study of care needs and behavioural changes in people living with dementia using in-home assessment data
Source: Commun Med (Lond). 2025 Jan 10;5:14. doi: 10.1038/s43856-024-00724-3 (PMC11724125; doi:10.1038/s43856-024-00724-3)
Supplement: Supplementary file 5 — Supplementary Data 1c [file 43856_2024_724_MOESM5_ESM.csv]

	Group	Level	Count	Total	Percentage (%)
6	Mild	Anxiety Abnormal	13	62	20.967741935483872
7	Mild	Anxiety Borderline	10	62	16.129032258064516
8	Mild	Anxiety Normal	39	62	62.903225806451616
9	Mild	Depression Borderline	8	62	12.903225806451612
10	Mild	Depression Normal	48	62	77.41935483870968
11	Mild	Depression Abnormal	6	62	9.67741935483871
14	Moderate	Anxiety Abnormal	4	37	10.81081081081081
17	Moderate	Depression Borderline	7	37	18.91891891891892
16	Moderate	Depression Abnormal	2	37	5.405405405405405
12	Moderate	Anxiety Normal	27	37	72.97297297297297
13	Moderate	Anxiety Borderline	6	37	16.216216216216218
15	Moderate	Depression Normal	28	37	75.67567567567568
26	Moderately Severe	Anxiety Borderline	1	18	5.555555555555555
25	Moderately Severe	Anxiety Abnormal	1	18	5.555555555555555
24	Moderately Severe	Anxiety Normal	16	18	88.88888888888889
28	Moderately Severe	Depression Normal	17	18	94.44444444444444
27	Moderately Severe	Depression Borderline	1	18	5.555555555555555
5	Normal	Depression Borderline	4	42	9.523809523809524
4	Normal	Depression Abnormal	1	42	2.380952380952381
3	Normal	Depression Normal	37	42	88.09523809523809
2	Normal	Anxiety Borderline	3	42	7.142857142857142
1	Normal	Anxiety Abnormal	9	42	21.428571428571427
0	Normal	Anxiety Normal	30	42	71.42857142857143
18	Severe	Anxiety Normal	4	11	36.36363636363637
19	Severe	Anxiety Borderline	6	11	54.54545454545454
20	Severe	Anxiety Abnormal	1	11	9.090909090909092
21	Severe	Depression Borderline	3	11	27.27272727272727
22	Severe	Depression Abnormal	2	11	18.181818181818183
23	Severe	Depression Normal	6	11	54.54545454545454
