# Supplementary material for: Longitudinal study of care needs and behavioural changes in people living with dementia using in-home assessment data
Source: Commun Med (Lond). 2025 Jan 10;5:14. doi: 10.1038/s43856-024-00724-3 (PMC11724125; doi:10.1038/s43856-024-00724-3)
Supplement: Supplementary file 6 — Supplementary Data 2 [file 43856_2024_724_MOESM6_ESM.csv]

	Cluster Group	total_score_badl_mean	total_score_badl_median	total_score_badl_q1	total_score_badl_q3	total_score_badl_min	total_score_badl_max	npi_total_mean	npi_total_median	npi_total_q1	npi_total_q3	npi_total_min	npi_total_max	total_distress_score_mean	total_distress_score_median	total_distress_score_q1	total_distress_score_q3	total_distress_score_min	total_distress_score_max
0	0	19.294117647058822	18.0	14.0	21.0	8.0	41.0	29.41176470588235	26.0	22.0	31.0	16.0	69.0	18.352941176470587	16.0	13.0	19.0	8.0	35.0
1	2	18.576923076923077	16.0	14.25	22.5	10.0	34.0	10.846153846153847	10.5	6.25	14.0	2.0	27.0	7.423076923076923	7.5	5.25	9.0	0.0	15.0
2	1	3.9318181818181817	3.0	1.0	7.0	0.0	12.0	8.295454545454545	7.0	2.75	11.0	0.0	34.0	4.795454545454546	4.0	1.0	8.0	0.0	17.0
