# Supplementary material for: Longitudinal study of care needs and behavioural changes in people living with dementia using in-home assessment data
Source: Commun Med (Lond). 2025 Jan 10;5:14. doi: 10.1038/s43856-024-00724-3 (PMC11724125; doi:10.1038/s43856-024-00724-3)
Supplement: Supplementary file 7 — Supplementary Data 3 [file 43856_2024_724_MOESM7_ESM.csv]

	Cluster Group	MMSE_Category	Proportion
0	0	Mild	3.4482758620689653
1	0	Moderate	6.896551724137931
2	0	Moderately Severe	2.2988505747126435
3	0	Normal	3.4482758620689653
4	0	Severe	3.4482758620689653
5	1	Mild	17.24137931034483
6	1	Moderate	3.4482758620689653
7	1	Moderately Severe	3.4482758620689653
8	1	Normal	26.436781609195403
9	2	Mild	12.643678160919542
10	2	Moderate	10.344827586206897
11	2	Moderately Severe	1.1494252873563218
12	2	Normal	4.597701149425287
13	2	Severe	1.1494252873563218
