# Supplementary material for: Longitudinal study of care needs and behavioural changes in people living with dementia using in-home assessment data
Source: Commun Med (Lond). 2025 Jan 10;5:14. doi: 10.1038/s43856-024-00724-3 (PMC11724125; doi:10.1038/s43856-024-00724-3)
Supplement: Supplementary file 8 — Supplementary Data 4 [file 43856_2024_724_MOESM8_ESM.csv]

Cluster Group	Assessment Month	SMMSE	ADAS-Cog	BADL	NPI	total_distress_score	hads_total	ID
0	0.0	19.46153846153846	40.74615384615385	19.3125	31.235294117647058	18.294117647058822	14.25	5909800.882352941
0	3.0			21.0	17.444444444444443	11.11111111111111	14.0	6156861.777777778
0	6.0		40.626	18.333333333333332	16.454545454545453	10.727272727272727	14.25	6197050.692307692
0	9.0			21.0	19.363636363636363	9.454545454545455	13.636363636363637	6505918.636363637
0	12.0	17.833333333333332	44.87166666666667	27.0	20.285714285714285	12.285714285714286	13.833333333333334	4602685.714285715
0	15.0			40.75	22.5	11.625	14.625	4428706.5
0	18.0		55.167500000000004	28.5	28.25	12.5	17.0	6290833.25
0	21.0			31.5	31.25	11.75	17.5	6290833.25
0	24.0	6.0	73.66499999999999	18.0	26.0	18.0	16.5	5979244.0
0	27.0			23.5	25.5	8.0	20.5	5979244.0
0	30.0		70.0	40.0	33.0	22.0	19.0	5900301.0
0	39.0			32.666666666666664	28.333333333333332	15.333333333333334	17.666666666666668	7006298.0
1	0.0	24.694444444444443	27.07714285714286	6.022222222222222	8.047619047619047	4.5476190476190474	9.25	5559748.829787234
1	3.0			4.645161290322581	8.709677419354838	5.166666666666667	8.366666666666667	5645193.9375
1	6.0		30.683451612903227	6.65625	8.096774193548388	4.806451612903226	9.757575757575758	5774410.472222222
1	9.0			6.484848484848484	9.35483870967742	5.225806451612903	9.606060606060606	5818848.696969697
1	12.0	23.36111111111111	28.475277777777777	7.083333333333333	8.705882352941176	6.088235294117647	10.083333333333334	5967860.555555556
1	15.0			10.04	11.16	6.08	10.96	5750409.115384615
1	18.0		34.013333333333335	10.055555555555555	10.352941176470589	7.9411764705882355	12.166666666666666	6546389.333333333
1	21.0			10.923076923076923	11.153846153846153	6.076923076923077	8.571428571428571	5866631.142857143
1	24.0	23.125	33.2025	12.875	6.25	6.5	8.5	6398572.125
1	27.0			10.714285714285714	5.0	4.428571428571429	11.0	5964548.857142857
1	30.0		32.57	13.285714285714286	5.571428571428571	5.857142857142857	12.428571428571429	5964548.857142857
1	33.0			17.8	12.0	6.0	8.6	5933616.8
1	36.0	18.4	37.132	18.4	10.4	7.0	11.8	5933616.8
1	39.0	30.0	35.0	33.5	26.0	15.0	15.25	4339127.4
2	0.0	20.666666666666668	37.20666666666667	18.40740740740741	10.25925925925926	6.2592592592592595	11.346153846153847	4606314.777777778
2	3.0			17.625	10.826086956521738	6.217391304347826	11.041666666666666	4730627.125
2	6.0		42.75260869565217	21.565217391304348	9.478260869565217	7.173913043478261	13.434782608695652	4823737.875
2	9.0			21.0	12.666666666666666	5.666666666666667	9.954545454545455	4833300.478260869
2	12.0	20.0	40.9595	21.55	14.238095238095237	8.571428571428571	12.80952380952381	5011782.857142857
2	15.0			22.2	17.4	8.0	12.2	4532387.4
2	18.0		40.513333333333335	23.1	13.1	6.3	12.3	4920470.0
2	21.0			20.333333333333332	14.777777777777779	8.444444444444445	16.77777777777778	5251824.222222222
2	24.0	20.2	31.929999999999996	17.0	6.0	3.0	9.6	6843087.8
2	27.0			16.25	10.0	4.75	13.25	6668204.25
2	30.0		46.66	11.0	4.0	5.0	10.0	7542622.0
2	39.0			24.25	12.5	5.5	20.5	6888829.0
