# Supplementary material for: Longitudinal study of care needs and behavioural changes in people living with dementia using in-home assessment data
Source: Commun Med (Lond). 2025 Jan 10;5:14. doi: 10.1038/s43856-024-00724-3 (PMC11724125; doi:10.1038/s43856-024-00724-3)
Supplement: Supplementary file 9 — Supplementary Data 5a [file 43856_2024_724_MOESM9_ESM.csv]

Cluster Group	Cancers	Cardiovascular	Diagnosis	Digestive	Ear	Endocrine	Eye	Genitourinary	Haematological/Immunological	Infection	Musculoskeletal	Neurological	Other	Psychiatric	Respiratory	Skin	ID
0	0.5333333333333333	1.2666666666666666	1.6	0.6	0.26666666666666666	1.0	0.8	1.0	0.4666666666666667	0.7333333333333333	0.8666666666666667	0.9333333333333333	0.26666666666666666	0.4666666666666667	0.4666666666666667	0.9333333333333333	6335692.6
1	0.48717948717948717	1.9487179487179487	1.0769230769230769	1.4871794871794872	0.3076923076923077	1.4871794871794872	0.7692307692307693	0.6666666666666666	0.6666666666666666	0.23076923076923078	1.9230769230769231	0.6153846153846154	0.10256410256410256	0.23076923076923078	0.5128205128205128	0.6410256410256411	5680606.897435897
2	0.48	2.28	1.4	1.12	0.44	1.2	0.44	0.76	0.32	0.48	2.16	0.68	0.08	0.48	0.52	0.8	4851704.0
