# Supplementary material for: Longitudinal study of care needs and behavioural changes in people living with dementia using in-home assessment data
Source: Commun Med (Lond). 2025 Jan 10;5:14. doi: 10.1038/s43856-024-00724-3 (PMC11724125; doi:10.1038/s43856-024-00724-3)
Supplement: Supplementary file 10 — Supplementary Data 5b [file 43856_2024_724_MOESM10_ESM.csv]

Cluster Group	Cancers	Cardiovascular	Diagnosis	Digestive	Ear	Endocrine	Eye	Genitourinary	Haematological/Immunological	Infection	Musculoskeletal	Neurological	Psychiatric	Respiratory	Skin	ID
0	0.0	0.5714285714285714	0.2857142857142857	0.2857142857142857	0.14285714285714285	0.42857142857142855	0.14285714285714285	0.2857142857142857	0.0	0.2857142857142857	0.2857142857142857	0.42857142857142855	0.14285714285714285	0.2857142857142857	0.5714285714285714	7261826.0
1	0.0	0.3076923076923077	0.34615384615384615	0.19230769230769232	0.07692307692307693	0.07692307692307693	0.3076923076923077	0.19230769230769232	0.07692307692307693	0.15384615384615385	0.07692307692307693	0.0	0.07692307692307693	0.15384615384615385	0.11538461538461539	5908569.807692308
2	0.17647058823529413	0.35294117647058826	0.4117647058823529	0.11764705882352941	0.058823529411764705	0.17647058823529413	0.17647058823529413	0.29411764705882354	0.058823529411764705	0.23529411764705882	0.11764705882352941	0.058823529411764705	0.058823529411764705	0.0	0.058823529411764705	4358763.823529412
