# Supplementary material for: Longitudinal study of care needs and behavioural changes in people living with dementia using in-home assessment data
Source: Commun Med (Lond). 2025 Jan 10;5:14. doi: 10.1038/s43856-024-00724-3 (PMC11724125; doi:10.1038/s43856-024-00724-3)
Supplement: Supplementary file 11 — Supplementary Data 5c [file 43856_2024_724_MOESM11_ESM.csv]

Cluster Group	111 call	Ambulance	Community Care Unit	District Nursing	Further Desc. - Community Health Care	General Practice	Hospital Services	Occupational Therapy	Other community services	Physiotherapy	Telephone Help Line	Accidental fall	Physical Health Event	ID
0	0.35714285714285715	0.6428571428571429	0.35714285714285715	0.42857142857142855	0.2857142857142857	5.357142857142857	1.7142857142857142	0.35714285714285715	2.642857142857143	0.5	0.0	2.2142857142857144	7.857142857142857	5950371.428571428
1	0.3611111111111111	0.9444444444444444	0.25	0.05555555555555555	0.2222222222222222	3.861111111111111	3.0277777777777777	0.16666666666666666	1.9444444444444444	0.3611111111111111	0.08333333333333333	1.1176470588235294	5.264705882352941	5574619.111111111
2	0.5416666666666666	0.6666666666666666	0.20833333333333334	0.3333333333333333	0.20833333333333334	5.291666666666667	2.1666666666666665	0.2916666666666667	2.0	0.6666666666666666	0.125	1.5217391304347827	5.6521739130434785	4981147.666666667
