# Supplementary material for: Longitudinal study of care needs and behavioural changes in people living with dementia using in-home assessment data
Source: Commun Med (Lond). 2025 Jan 10;5:14. doi: 10.1038/s43856-024-00724-3 (PMC11724125; doi:10.1038/s43856-024-00724-3)
Supplement: Supplementary file 12 — Supplementary Data 5d [file 43856_2024_724_MOESM12_ESM.csv]

Cluster Group	Activity/Motor behaviour	Agitation/aggression	Anxiety	Carer wellbeing	Cognitive decline	Confusion	Delusions	Depression/low mood	Difficulties in activity of daily living	Disturbed sleep	Eating & hydration	Hallucination	Inappropriate behaviour	Incontinence	Irritability	Memory lapse	ID
0	2.4285714285714284	4.785714285714286	1.9285714285714286	2.7857142857142856	3.2857142857142856	4.928571428571429	0.2857142857142857	2.5	7.571428571428571	3.142857142857143	5.142857142857143	1.1428571428571428	0.14285714285714285	0.21428571428571427	0.5714285714285714	1.5	5950371.428571428
1	0.8888888888888888	2.8333333333333335	0.7777777777777778	1.3333333333333333	1.9166666666666667	3.3055555555555554	0.027777777777777776	1.1944444444444444	4.333333333333333	0.7222222222222222	1.7222222222222223	0.16666666666666666	0.05555555555555555	0.1111111111111111	0.4444444444444444	1.2777777777777777	5621542.555555556
2	1.2608695652173914	3.0	0.9565217391304348	2.0	3.4782608695652173	3.3043478260869565	0.13043478260869565	2.0869565217391304	6.217391304347826	0.8695652173913043	4.6521739130434785	0.34782608695652173	0.30434782608695654	0.5217391304347826	0.782608695652174	1.0869565217391304	5150616.608695652
